# Supplementary material for: Immune Infiltration Characteristics and a Gene Prognostic Signature Associated With the Immune Infiltration in Head and Neck Squamous Cell Carcinoma
Source: Front Genet. 2022 May 2;13:848841. doi: 10.3389/fgene.2022.848841 (PMC9108548; doi:10.3389/fgene.2022.848841)
Supplement: Supplementary file 1 [file DataSheet3.ZIP]

Archive with 3 entries (2 files):
- revisedSupplementaryMaterials3/revisedFigure S10.jpg
- revisedSupplementaryMaterials3/revisedFigure S9.jpg
- revisedSupplementaryMaterials3/
