# Supplementary material for: Immune Infiltration Characteristics and a Gene Prognostic Signature Associated With the Immune Infiltration in Head and Neck Squamous Cell Carcinoma
Source: Front Genet. 2022 May 2;13:848841. doi: 10.3389/fgene.2022.848841 (PMC9108548; doi:10.3389/fgene.2022.848841)
Supplement: Supplementary file 2 [file DataSheet4.ZIP]

Archive with 29 entries (28 files):
- Immunohistochemistry(1)/
- Immunohistochemistry(1)/ABCB1Normal.png
- Immunohistochemistry(1)/ABCB1Normal.txt
- Immunohistochemistry(1)/ABCB1Tumor.png
- Immunohistochemistry(1)/ABCB1Tumor.txt
- Immunohistochemistry(1)/CCR7Normal.png
- Immunohistochemistry(1)/CCR7Normal.txt
- Immunohistochemistry(1)/CCR7Tumor.png
- Immunohistochemistry(1)/CCR7Tumor.txt
- Immunohistochemistry(1)/CD79ANormal.png
- Immunohistochemistry(1)/CD79ANormal.txt
- Immunohistochemistry(1)/CD79ATumor.png
- Immunohistochemistry(1)/CD79ATumor.txt
- Immunohistochemistry(1)/FAM107ANormal.png
- Immunohistochemistry(1)/FAM107ANormal.txt
- Immunohistochemistry(1)/FAM107ATumor.png
- Immunohistochemistry(1)/FAM107ATumor.txt
- Immunohistochemistry(1)/FGD3Normal.png
- Immunohistochemistry(1)/FGD3Normal.txt
- Immunohistochemistry(1)/FGD3Tumor.png
- Immunohistochemistry(1)/FGD3Tumor.txt
- Immunohistochemistry(1)/GIMAP1Normal.png
- Immunohistochemistry(1)/GIMAP1Normal.txt
- Immunohistochemistry(1)/GIMAP1Tumor.png
- Immunohistochemistry(1)/GIMAP1Tumor.txt
- Immunohistochemistry(1)/GZMMNormal.png
- Immunohistochemistry(1)/GZMMNormal.txt
- Immunohistochemistry(1)/GZMMTumor.png
- Immunohistochemistry(1)/GZMMTumor.txt
