# Supplementary material for: Immune Infiltration Characteristics and a Gene Prognostic Signature Associated With the Immune Infiltration in Head and Neck Squamous Cell Carcinoma
Source: Front Genet. 2022 May 2;13:848841. doi: 10.3389/fgene.2022.848841 (PMC9108548; doi:10.3389/fgene.2022.848841)
Supplement: Supplementary file 2 [file DataSheet4.ZIP › Immunohistochemistry(1)/CCR7Normal.txt]

CAB003796
Female, age 84
Skeletal muscle (T-13000)
Head-Neck (T-Y0000)
Oral tissue (T-51000)
Squamous cell carcinoma, NOS (M-80703)
Normal tissue, NOS (M-00100)
Patient id: 2406

Squamous epithelial cells
Staining:

Not detected

Intensity:	Negative
Quantity:	None


https://www.proteinatlas.org/ENSG00000126353-CCR7/tissue/oral+mucosa#img
