# Supplementary material for: Immune Infiltration Characteristics and a Gene Prognostic Signature Associated With the Immune Infiltration in Head and Neck Squamous Cell Carcinoma
Source: Front Genet. 2022 May 2;13:848841. doi: 10.3389/fgene.2022.848841 (PMC9108548; doi:10.3389/fgene.2022.848841)
Supplement: Supplementary file 2 [file DataSheet4.ZIP › Immunohistochemistry(1)/CD79ATumor.txt]

HPA056444
Male, age 58
Head-Neck (T-Y0000)
Oral tissue (T-51000)
Squamous cell carcinoma, NOS (M-80703)
Patient id: 5290

Tumor cells
Staining:

Medium

Intensity:	Moderate
Quantity:	75%-25%
Location:	Cytoplasmic/
membranous

https://www.proteinatlas.org/ENSG00000105369-CD79A/pathology/head+and+neck+cancer#img
