# Supplementary material for: Immune Infiltration Characteristics and a Gene Prognostic Signature Associated With the Immune Infiltration in Head and Neck Squamous Cell Carcinoma
Source: Front Genet. 2022 May 2;13:848841. doi: 10.3389/fgene.2022.848841 (PMC9108548; doi:10.3389/fgene.2022.848841)
Supplement: Supplementary file 2 [file DataSheet4.ZIP › Immunohistochemistry(1)/FAM107ATumor.txt]

HPA055888
Female, age 74
Head-Neck (T-Y0000)
Salivary gland (T-55100)
Lymph node (T-08000)
Squamous cell carcinoma, NOS (M-80703)
Patient id: 807

Tumor cells
Staining:

Not detected

Intensity:	Negative
Quantity:	None

https://www.proteinatlas.org/ENSG00000168309-FAM107A/pathology/head+and+neck+cancer#img
