# Supplementary material for: Immune Infiltration Characteristics and a Gene Prognostic Signature Associated With the Immune Infiltration in Head and Neck Squamous Cell Carcinoma
Source: Front Genet. 2022 May 2;13:848841. doi: 10.3389/fgene.2022.848841 (PMC9108548; doi:10.3389/fgene.2022.848841)
Supplement: Supplementary file 2 [file DataSheet4.ZIP › Immunohistochemistry(1)/FGD3Normal.txt]

HPA020963
Male, age 71
Head-Neck (T-Y0000)
Oral tissue (T-51000)
Squamous cell carcinoma, NOS (M-80703)
Normal tissue, NOS (M-00100)
Patient id: 1711

Squamous epithelial cells
Staining:

Low

Intensity:	Weak
Quantity:	75%-25%
Location:	Cytoplasmic/
membranous

https://www.proteinatlas.org/ENSG00000127084-FGD3/tissue/oral+mucosa#img
