# Supplementary material for: Immune Infiltration Characteristics and a Gene Prognostic Signature Associated With the Immune Infiltration in Head and Neck Squamous Cell Carcinoma
Source: Front Genet. 2022 May 2;13:848841. doi: 10.3389/fgene.2022.848841 (PMC9108548; doi:10.3389/fgene.2022.848841)
Supplement: Supplementary file 2 [file DataSheet4.ZIP › Immunohistochemistry(1)/FGD3Tumor.txt]

HPA020963
Male, age 51
Skeletal muscle (T-13000)
Head-Neck (T-Y0000)
Squamous cell carcinoma, NOS (M-80703)
Normal tissue, NOS (M-00100)
Patient id: 2608

Tumor cells
Staining:

Medium

Intensity:	Moderate
Quantity:	>75%
Location:	Cytoplasmic/
membranous

https://www.proteinatlas.org/ENSG00000127084-FGD3/pathology/head+and+neck+cancer#img
