# Supplementary material for: Immune Infiltration Characteristics and a Gene Prognostic Signature Associated With the Immune Infiltration in Head and Neck Squamous Cell Carcinoma
Source: Front Genet. 2022 May 2;13:848841. doi: 10.3389/fgene.2022.848841 (PMC9108548; doi:10.3389/fgene.2022.848841)
Supplement: Supplementary file 2 [file DataSheet4.ZIP › Immunohistochemistry(1)/GIMAP1Normal.txt]

HPA044887
Female, age 70
Head-Neck (T-Y0000)
Oral tissue (T-51000)
Squamous cell carcinoma, NOS (M-80703)
Normal tissue, NOS (M-00100)
Patient id: 3917

Squamous epithelial cells
Staining:

Medium

Intensity:	Moderate
Quantity:	>75%
Location:	Cytoplasmic/
membranous


https://www.proteinatlas.org/ENSG00000213203-GIMAP1/tissue/oral+mucosa#img
