# Supplementary material for: Immune Infiltration Characteristics and a Gene Prognostic Signature Associated With the Immune Infiltration in Head and Neck Squamous Cell Carcinoma
Source: Front Genet. 2022 May 2;13:848841. doi: 10.3389/fgene.2022.848841 (PMC9108548; doi:10.3389/fgene.2022.848841)
Supplement: Supplementary file 2 [file DataSheet4.ZIP › Immunohistochemistry(1)/GZMMNormal.txt]

HPA015624
Female, age 84
Skeletal muscle (T-13000)
Peripheral nerve tissue (T-X0500)
Oral tissue (T-51000)
Normal tissue, NOS (M-00100)
Patient id: 2406

Squamous epithelial cells
Staining:

Not detected

Intensity:	Negative
Quantity:	None


https://www.proteinatlas.org/ENSG00000197540-GZMM/tissue/oral+mucosa#img
