# Supplementary material for: Immune Infiltration Characteristics and a Gene Prognostic Signature Associated With the Immune Infiltration in Head and Neck Squamous Cell Carcinoma
Source: Front Genet. 2022 May 2;13:848841. doi: 10.3389/fgene.2022.848841 (PMC9108548; doi:10.3389/fgene.2022.848841)
Supplement: Supplementary file 2 [file DataSheet4.ZIP › Immunohistochemistry(1)/GZMMTumor.txt]

HPA015624
Male, age 51
Skeletal muscle (T-13000)
Head-Neck (T-Y0000)
Squamous cell carcinoma, NOS (M-80703)
Normal tissue, NOS (M-00100)
Patient id: 2608

Tumor cells
Staining:

Not detected

Intensity:	Negative
Quantity:	None

https://www.proteinatlas.org/ENSG00000197540-GZMM/pathology/head+and+neck+cancer#img
