# Supplementary material for: Immune Infiltration Characteristics and a Gene Prognostic Signature Associated With the Immune Infiltration in Head and Neck Squamous Cell Carcinoma
Source: Front Genet. 2022 May 2;13:848841. doi: 10.3389/fgene.2022.848841 (PMC9108548; doi:10.3389/fgene.2022.848841)
Supplement: Supplementary file 3 [file DataSheet1.ZIP]

Archive with 5 entries (4 files):
- revisedSupplementaryMaterials1/Figure S1.jpg
- revisedSupplementaryMaterials1/Figure S2.jpg
- revisedSupplementaryMaterials1/revisedFigure S3.jpg
- revisedSupplementaryMaterials1/revisedFigure S4.jpg
- revisedSupplementaryMaterials1/
