# Supplementary material for: Immune Infiltration Characteristics and a Gene Prognostic Signature Associated With the Immune Infiltration in Head and Neck Squamous Cell Carcinoma
Source: Front Genet. 2022 May 2;13:848841. doi: 10.3389/fgene.2022.848841 (PMC9108548; doi:10.3389/fgene.2022.848841)
Supplement: Supplementary file 5 [file DataSheet5.ZIP]

Archive with 25 entries (24 files):
- Immunohistochemistry(2)/
- Immunohistochemistry(2)/IKZF3Normal.png
- Immunohistochemistry(2)/IKZF3Normal.txt
- Immunohistochemistry(2)/IKZF3Tumor.png
- Immunohistochemistry(2)/IKZF3Tumor.txt
- Immunohistochemistry(2)/MAP4K1Normal.png
- Immunohistochemistry(2)/MAP4K1Normal.txt
- Immunohistochemistry(2)/MAP4K1Tumor.png
- Immunohistochemistry(2)/MAP4K1Tumor.txt
- Immunohistochemistry(2)/P2RY10Normal.png
- Immunohistochemistry(2)/P2RY10Normal.txt
- Immunohistochemistry(2)/P2RY10Tumor.png
- Immunohistochemistry(2)/P2RY10Tumor.txt
- Immunohistochemistry(2)/P2RY8Normal.png
- Immunohistochemistry(2)/P2RY8Normal.txt
- Immunohistochemistry(2)/P2RY8Tumor.png
- Immunohistochemistry(2)/P2RY8Tumor.txt
- Immunohistochemistry(2)/SLAMF6Normal.png
- Immunohistochemistry(2)/SLAMF6Normal.txt
- Immunohistochemistry(2)/SLAMF6Tumor.png
- Immunohistochemistry(2)/SLAMF6Tumor.txt
- Immunohistochemistry(2)/XCR1Normal.png
- Immunohistochemistry(2)/XCR1Normal.txt
- Immunohistochemistry(2)/XCR1Tumor.png
- Immunohistochemistry(2)/XCR1Tumor.txt
