# Supplementary material for: Immune Infiltration Characteristics and a Gene Prognostic Signature Associated With the Immune Infiltration in Head and Neck Squamous Cell Carcinoma
Source: Front Genet. 2022 May 2;13:848841. doi: 10.3389/fgene.2022.848841 (PMC9108548; doi:10.3389/fgene.2022.848841)
Supplement: Supplementary file 5 [file DataSheet5.ZIP › Immunohistochemistry(2)/P2RY10Normal.txt]

HPA036757
Male, age 62
Oral tissue (T-51000)
Normal tissue, NOS (M-00100)
Patient id: 1505

Squamous epithelial cells
Staining:

Medium

Intensity:	Moderate
Quantity:	>75%
Location:	Cytoplasmic/
membranous

https://www.proteinatlas.org/ENSG00000078589-P2RY10/tissue/oral+mucosa#img
