# Supplementary material for: Immune Infiltration Characteristics and a Gene Prognostic Signature Associated With the Immune Infiltration in Head and Neck Squamous Cell Carcinoma
Source: Front Genet. 2022 May 2;13:848841. doi: 10.3389/fgene.2022.848841 (PMC9108548; doi:10.3389/fgene.2022.848841)
Supplement: Supplementary file 5 [file DataSheet5.ZIP › Immunohistochemistry(2)/XCR1Normal.txt]

HPA013169
Male, age 3
Salivary gland (T-55100)
Lymph node (T-08000)
Inflammation, NOS (M-40000)
Normal tissue, NOS (M-00100)
Patient id: 2405

Glandular cells
Staining:

Not detected

Intensity:	Negative
Quantity:	None

https://www.proteinatlas.org/ENSG00000173578-XCR1/tissue/salivary+gland#img
